# Supplementary material for: Enhancing Capsid Stability of a Foot-and-Mouth Disease Virus Vaccine Strain Through VP1-Directed Chimeric Design While Preserving Antigenicity
Source: Vaccines (Basel). 2026 Apr 22;14(5):371. doi: 10.3390/vaccines14050371 (PMC13211603; doi:10.3390/vaccines14050371)
Supplement: Supplementary file 1 [file vaccines-14-00371-s001.zip]

Archive with 1 entries (1 files):
- vaccines-4258582-supplementary.pdf
